# Supplementary material for: Wearable Liquid Metal Composite with Skin-Adhesive Chitosan–Alginate–Chitosan Hydrogel for Stable Electromyogram Signal Monitoring
Source: Polymers (Basel). 2023 Sep 7;15(18):3692. doi: 10.3390/polym15183692 (PMC10536051; doi:10.3390/polym15183692)
Supplement: Supplementary file 1 [file polymers-15-03692-s001.zip]

Archive with 1 entries (1 files):
- polymers-2584005-supplementary.pdf
